# Supplementary material for: Extracellular vesicle fusion visualized by cryo-electron microscopy
Source: PNAS Nexus. 2022 Aug 16;1(4):pgac156. doi: 10.1093/pnasnexus/pgac156 (PMC9802263; doi:10.1093/pnasnexus/pgac156)
Supplement: pgac156_Supplemental_Files [file pgac156_supplemental_files.zip]

Archive with 4 entries (4 files):
- PNASNEXUS-PNASNEXUS-2022-00350-T-s01.docx
- PNASNEXUS-PNASNEXUS-2022-00350-T-s02.avi
- PNASNEXUS-PNASNEXUS-2022-00350-T-s03.avi
- PNASNEXUS-PNASNEXUS-2022-00350-T-s04.pdf
